# Supplementary material for: Lateralization (handedness) in Magellanic penguins
Source: PeerJ. 2019 May 20;7:e6936. doi: 10.7717/peerj.6936 (PMC6532617; doi:10.7717/peerj.6936)
Supplement: Supplemental Information 1 — Raw data from 2002 to 2016. [file peerj-07-6936-s001.xlsx]

## Sheet: Sheet1
Date	BreedingSeason	LeftTestisLength	LeftTestisWidth	RightTestisLength	RightTestisWidth
2002-09-23	2002	3.62	2.78	2.89	2.19
2002-10-10	2002	5.3		4.6
2002-10-13	2002	3.8		3.4
2003-09-12	2003	4.02	2.76	3.58	2.34
2003-09-13	2003	3.4	1.79	2.98	1.5
2003-09-18	2003	4.25	3.86	3.95	2.57
2003-09-19	2003	4.3	2.68	3.34	2.22
2003-09-20	2003	3.42	1.84	2.22	1.39
2003-09-23	2003	3.97	2.24	3.19	1.61
2003-09-28	2003	5.29	2.66	4.31	2.26
2003-09-28	2003	3.78	1.9	3.58	1.3
2003-10-15	2003	3.84	2.22	3.09	1.68
2004-09-15	2004	4.41	2.48	3.86	1.97
2004-09-17	2004	4.84	1.945	3.8	1.79
2004-09-18	2004	1.61	0.87	1.49	0.7
2004-09-22	2004	3.97	2.09	3.37	1.81
2004-10-19	2004	3.9	2.3	3.3	1.9
2004-10-20	2004	4.2	2.1	2.5	1.3
2004-12-03	2004	2.31	0.98	1.78	0.73
2004-12-25	2004	1.96	0.7	2.2	0.75
2005-02-05	2004	4.5	1.7	1.7	0.8
2005-10-15	2005	4.15	1.74	3.05	1.05
2006-10-05	2006	5.5	2.53	4.31	1.86
2006-10-22	2006	3.62	1.55	2.25	1.27
2006-10-23	2006	3.48	1.93	2.54	1.52
2006-10-30	2006	1.94	1.16	1.8	1
2006-11-16	2006	2.04	0.94	1.7	0.79
2006-12-13	2006	2.15	0.95	1.82	0.75
2007-02-01	2006	1.96	0.92	1.94	0.55
2007-10-03	2007	4.46	1.85	3.97	1.62
2007-10-10	2007	2.3	0.96	2.27	0.68
2007-10-14	2007	3.17	1.75	3.58	1.49
2008-11-14	2008	3.33	1.22	2.56	1.25
2008-11-14	2008	1.86	0.8	1.25	0.72
2008-11-16	2008	1.89	0.75	1.54	0.56
2008-11-16	2008	2.96	0.94	1.35	0.65
2008-11-23	2008	1.83	0.84	1.54	0.8
2008-12-12	2008	1.68	0.97	1.42	0.73
2009-10-08	2009	3.93	2.38	3.22	1.74
2009-12-02	2009	2.17	0.83	1.65	0.66
2009-12-16	2009	3.2	1.03	2.84	1.52
2012-10-19	2012	4.8	2.72	3.78	1.75
2014-10-17	2014	4.77		2.9
2014-10-23	2014	4.45		3.14
2014-10-27	2014	2.27		2.65
2015-12-09	2015	1.63		1.27
2015-12-11	2015	2.61		1.96
2015-12-11	2015	3.19		2.31
2015-12-14	2015	2.58		1.3
2015-12-15	2015	0.2		0.192
2015-12-16	2015	2.29		2.31
2015-12-17	2015	1.97		1.19
2015-12-17	2015	2.14		2.04
2015-12-21	2015	2.03		1.18
2017-01-03	2016	2.09		1.73
